# Supplementary material for: A neurocutaneous NaV1.8 channelopathy underlies a genetic subtype of primary idiopathic hyperhidrosis
Source: Sci Adv. 2026 Jul 17;12(29):eaed3221. doi: 10.1126/sciadv.aed3221 (PMC13378580; doi:10.1126/sciadv.aed3221)
Supplement: Supplementary file 2 — Movies S1 and S2 [file sciadv.aed3221_movies_s1_and_s2.zip]

Archive with 4 entries (4 files):
- aed3221_movie_s1a.mp4
- aed3221_movie_s1b.mp4
- aed3221_movie_s2a.mov
- aed3221_movie_s2b.mov
